# Supplementary material for: Phytostimulatory Influence of Comamonas testosteroni and Silver Nanoparticles on Linum usitatissimum L. under Salinity Stress
Source: Plants (Basel). 2021 Apr 16;10(4):790. doi: 10.3390/plants10040790 (PMC8073072; doi:10.3390/plants10040790)
Supplement: Supplementary file 1 [file plants-10-00790-s001.zip]

Archive with 1 entries (1 files):
- plants-1142463-supplementary.pdf
